# Supplementary material for: MSX1 Regulates Goat Endometrial Function by Altering the Plasma Membrane Transformation of Endometrial Epithelium Cells during Early Pregnancy
Source: Int J Mol Sci. 2023 Feb 18;24(4):4121. doi: 10.3390/ijms24044121 (PMC9960665; doi:10.3390/ijms24044121)
Supplement: Supplementary file 1 [file ijms-24-04121-s001.zip]

Archive with 1 entries (1 files):
- ijms-2185284-supplementary.pdf
